# Supplementary material for: Cattail-Grass-Derived Porous Carbon as High-Capacity Anode Material for Li-Ion Batteries
Source: Molecules. 2023 May 29;28(11):4427. doi: 10.3390/molecules28114427 (PMC10254429; doi:10.3390/molecules28114427)
Supplement: Supplementary file 1 [file molecules-28-04427-s001.zip]

Archive with 1 entries (1 files):
- molecules-2337756-supplementary.pdf
